# Supplementary material for: Phenotypic and Genotypic Characterization of Veterinary Vibrio cincinnatiensis Isolates
Source: Microorganisms. 2020 May 15;8(5):739. doi: 10.3390/microorganisms8050739 (PMC7285037; doi:10.3390/microorganisms8050739)
Supplement: Supplementary file 1 [file microorganisms-08-00739-s001.zip]

Archive with 4 entries (4 files):
- Table S1.xlsx
- Table S2.xlsx
- Table S3.xlsx
- Table S4.docx
