# Supplementary material for: Phenotypic and Genotypic Characterization of Veterinary Vibrio cincinnatiensis Isolates
Source: Microorganisms. 2020 May 15;8(5):739. doi: 10.3390/microorganisms8050739 (PMC7285037; doi:10.3390/microorganisms8050739)
Supplement: Supplementary file 1 [file microorganisms-08-00739-s001.zip › Table S1.xlsx]

## Sheet: Tabelle1
Table S1. Results of the whole genome sequence analysis of Vibrio cincinnatiensis strains analyzed in this study.
Feature	19-VB00020	19-VB00021	19-VB00022	19-VB00023	19-VB00024	19-VB00025	19-VB00026	19-VB00027	10-VBH0211	10-VBH0202
No. of contigs	84	272	108	218	191	158	169	175	393	97
Coverage	>55	>40	>45	>45	>45	>45	>45	>45	>45	>45
Genome size (bp)	3590082	4020936	3647319	3871163	4028697	3951249	3979565	3820556	3659903	3725318
GC content (%)	43.29	43.45	43.55	43.55	43.61	43.57	43.61	43.66	43.98	43.62
Genes (total)	3385	4027	3470	3750	3838	3777	3793	3665	3646	3518
Genes (coding)	3236	3778	3287	3512	3611	3559	3573	3439	3293	3310
CDS (total)	3302	3946	3377	3658	3754	3681	3701	3571	3569	3421
CDS (coding)	3236	3778	3287	3512	3611	3559	3573	3439	3293	3310
RNA genes (total)	83	81	93	92	84	96	92	94	77	97
rRNAs (total) 5S, 16S, 23S	2, 2, 1	2, 1, 1	5, 1, 4	3, 3, 1	2, 4, 1	4, 5, 3	2, 5, 2	4, 8, 1	2, 2, 1	4, 8, 3
complete rRNAs	2, 1, 1	2, 1, 1	5, 1, 1	3, 1, 1	2, 1, 1	4, 1, 1	2, 0, 1	4, 1, 1	2, 1, 1	4, 1, 1
partial rRNAs	0, 1, 0	0, 0, 0	0, 0, 3	0, 2, 0	0, 3, 0	0, 4, 2	0, 5, 1	0, 7, 0	0, 1, 0	0, 7, 2
tRNAs	74	73	79	81	73	80	79	77	68	78
ncRNAs	4	4	4	4	4	4	4	4	4	4
Pseudo Genes (total)	66	168	90	146	143	122	128	132	276	111
ambiguous residues	0	0	0	0	0	0	0	0	0	0
frameshifted	30	49	34	38	43	39	42	42	63	39
incomplete	22	95	43	87	94	79	82	77	193	64
internal stop	24	39	28	40	28	25	26	32	47	26
multiple problems	10	14	15	18	20	19	20	18	25	17
CRISPR Arrays	n.d.	5	2	7	4	1	4	7	3	6
Predicted prophages (no.)	2	4	1	1	1	2	1	n.d.	n.d.	1
intact	n.d.	2	1	n.d.	n.d.	2	n.d.	n.d.	n.d.	n.d.
incomplete	2	1	n.d.	1	1	n.d.	1	n.d.	n.d.	1
Detected phage relatives	Vibrio phage VBM1 (NC_020850)	Vibrio phage 8 (NC_022747)	Vibrio phage phiVCY (NC_016162)	Burkholderia phage KS5 (NC_015265)	Mannheimia phage vB_MhM_587AP1 (NC_028898)	Pseudomonas phage PMG1 (NC_016765)	Mannheimia phage vB_MhM_587AP1 (NC_028898)	n.d.	n.d.	Cronobacter phage vB_CsaM_GAP32 (NC_019401)
	Bacillus phage Spbeta (NC_001884)	Vibrio phage 12B12 (NC_021070)				Vibrio phage 8 (NC_022747)
		Klebsiella phage phiKO2 (NC_005857)
		Shigella phage SfIV (NC_022749)
Plasmids	n.d.	n.d.	n.d.	n.d.	n.d.	n.d.	n.d.	n.d.	n.d.	n.d.
GenBank accession
Bioproject no.	PRJNA521612	PRJNA521613	PRJNA521614	PRJNA521615	PRJNA521616	PRJNA521617	PRJNA521618	PRJNA521619	PRJNA521620	PRJNA521622
Biosample no.	SAMN10907307	SAMN10907308	SAMN10907309	SAMN10907310	SAMN10907311	SAMN10907312	SAMN10907313	SAMN10907314	SAMN10907315	SAMN10907317
Accession no.	SGOM00000000	SGON00000000	SGOO00000000	SGOP00000000	SGOQ00000000	SGOR00000000	SGOS00000000	SGOT00000000	SGOU00000000	SGOW00000000
