# Supplementary material for: Phenotypic and Genotypic Characterization of Veterinary Vibrio cincinnatiensis Isolates
Source: Microorganisms. 2020 May 15;8(5):739. doi: 10.3390/microorganisms8050739 (PMC7285037; doi:10.3390/microorganisms8050739)
Supplement: Supplementary file 1 [file microorganisms-08-00739-s001.zip › Table S2.xlsx]

## Sheet: Tabelle1
Table S2: Minimal inhibition concentrations and resistance profiles of V. cincinnatiensis strains (concentrations are in µg/ml)
Isolate	Species	AMP	AZI	CEFEPI	CHL	CIP	COL	ERTAPE	FOT	FOX	GEN	IMIPEN	MERO	NAL	SMX	TAXCLA	TAZ	TAZCLA	TEMOCI	TET	TGC	TMP
19-VB00020	V. cincinnatiensis	16	≤2	0.12	≤8	≤0.015	≤1	0.12	≤0.25	16	≤0.5	2	0.25	≤4	≤8	≤0.06	≤0.25	≤0.12	32	≤2	≤0.25	4
19-VB00021	V. cincinnatiensis	16	≤2	0.12	≤8	0.06	≤1	0.12	≤0.25	8	2	2	0.25	≤4	≤8	≤0.06	≤0.25	≤0.12	8	≤2	≤0.25	1
19-VB00022	V. cincinnatiensis	4	≤2	0.25	≤8	≤0.015	≤1	0.12	≤0.25	8	2	2	0.25	≤4	≤8	≤0.06	≤0.25	≤0.12	16	≤2	≤0.25	≤0.25
19-VB00023	V. cincinnatiensis	8	≤2	0.25	≤8	≤0.015	≤1	0.25	≤0.25	32	1	4	0.25	≤4	≤8	≤0.06	≤0.25	0.25	16	≤2	≤0.25	1
19-VB00024	V. cincinnatiensis	32	≤2	0.5	16	0.03	≤1	0.12	≤0.25	32	2	4	0.25	≤4	1024	0.12	0.5	0.5	32	64	≤0.25	>32
19-VB00025	V. cincinnatiensis	8	≤2	0.25	≤8	≤0.015	≤1	0.12	≤0.25	16	2	4	0.25	≤4	≤8	≤0.06	≤0.25	0.25	16	≤2	≤0.25	0.5
19-VB00026	V. cincinnatiensis	32	≤2	0.5	≤8	≤0.015	≤1	0.25	≤0.25	16	≤0.5	4	0.5	≤4	≤8	≤0.06	1	0.5	32	≤2	0.5	0.5
19-VB00027	V. cincinnatiensis	≤1	≤2	0.12	≤8	≤0.015	≤1	≤0.015	≤0.25	8	4	≤0.12	≤0.03	≤4	≤8	≤0.06	≤0.25	≤0.12	2	≤2	≤0.25	≤0.25
10-VBH0211	V. cincinnatiensis	2	≤2	≤0.06	≤8	≤0.015	≤1	0.06	≤0.25	4	≤0.5	2	0.12	≤4	1024	≤0.06	≤0.25	≤0.12	2	8	≤0.25	>32
10-VBH0202	V. cincinnatiensis	4	≤2	0.25	≤8	0.5	≤1	0.12	≤0.25	16	4	4	0.25	>128	≤8	≤0.06	≤0.25	0.25	8	≤2	≤0.25	1
BfR-VB00004	V. cincinnatiensis	8	≤2	0.25	≤8	≤0.015	≤1	0.25	≤0.25	8	1	4	0.5	≤4	≤8	≤0.06	≤0.25	≤0.12	8	≤2	≤0.25	0.5
Cut-off values	Vibrio sp.*	AMP	AZI	CEFEPI	CHL	CIP	COL	ERTAPE	FOT	FOX	GEN	IMIPEN	MERO	NAL	SMX	TAXCLA	TAZ	TAZCLA	TEMOCI	TET	TGC	TMP
Resistant		≥32	NS	≥16	≥32	≥4	NS	NS	≥4	≥32	≥16	≥16	≥4	ND	≥512	ND	≥16	ND	ND	≥16	ND	ND
Intermediate		16	NS	4-8	16	2	NS	NS	2	16	8	8	2	ND	NA	ND	8	ND	ND	8	ND	ND
Sensible		≤8	NS	≤2	≤8	≤1	NS	NS	≤1	≤8	≤4	≤4	≤1	ND	≤256	ND	≤4	ND	ND	≤4	ND	ND
*CLSI. 2015. Clinical and Laboratory Standards Institute. Methods for Antimicrobial Dilution and Disk Susceptibility Testing of Infrequently Isolated or Fastidious Bacteria; Approved Guideline —3rd Edition M45. CLSI, Wayne, PA, USA, 2015
Legend
Resistant
Intermediate
Susceptible
Not specified
Antimicrobial substance
AMP	Ampicillin
AZI	Azithromycin
CEFEPI	Cefepime
CHL	Chloramphenicol
CIP	Ciprofloxacin
COL	Colistin
ERTAPE	Ertapenem
FOT	Cefotaxime
FOX	Cefoxitin
GEN	Gentamcin
IMIPEN	Imipenem
MERO	Meropenem
NAL	Nalidixic acid
SMX	Sulfamethoxazole
TAXCLA	Cefotaxime/clavulanic acid
TAZ	Ceftazidime
TAZCLA	Ceftazidime/clavulanic acid
TEMOCI	Temocillin
TET	Tetracyclin
TGC	Tigecycline
TMP	Trimethoprim
