# Supplementary material for: Phenotypic and Genotypic Characterization of Veterinary Vibrio cincinnatiensis Isolates
Source: Microorganisms. 2020 May 15;8(5):739. doi: 10.3390/microorganisms8050739 (PMC7285037; doi:10.3390/microorganisms8050739)
Supplement: Supplementary file 1 [file microorganisms-08-00739-s001.zip › Table S3.xlsx]

## Sheet: Tabelle1
Table S3	SNP distance matrix of V. cincinnatiensis strains. SNP difference between each pair of strains was calculated by using CSI Phylogeny 1.4
	and is displayed numerically and and graphically as a brown rectangle with a color intensity proportional to the number of SNP differences.
	10-VBH0202	10-VBH0211	1398-82	19-VB00020	19-VB00021	19-VB00022	19-VB00023	19-VB00024	19-VB00025	19-VB00026	19-VB00027	2070-81	F8054	NCTC12012	Vcin2409-2
10-VBH0202	0	10918	9115	29568	8058	9559	8573	9057	8863	8959	8422	9408	8644	9116	8611
10-VBH0211	10918	0	11069	30763	9600	11969	10318	9185	9249	9106	9956	11563	9340	11070	9364
1398-82	9115	11069	0	24043	9449	5650	8418	9715	9589	9743	8906	4120	9059	3	9013
19-VB00020	29568	30763	24043	0	30603	27809	29876	30806	30935	30835	30428	26654	30851	24040	30809
19-VB00021	8058	9600	9449	30603	0	10144	7980	7635	7324	7409	7677	9778	7618	9450	7596
19-VB00022	9559	11969	5650	27809	10144	0	7916	9987	10143	10361	8759	5887	9872	5651	9806
19-VB00023	8573	10318	8418	29876	7980	7916	0	8397	8310	8424	3637	8555	8132	8419	8108
19-VB00024	9057	9185	9715	30806	7635	9987	8397	0	2677	778	8117	9936	7623	9716	7640
19-VB00025	8863	9249	9589	30935	7324	10143	8310	2677	0	2590	7953	9775	7391	9590	7396
19-VB00026	8959	9106	9743	30835	7409	10361	8424	778	2590	0	8031	10020	7508	9744	7533
19-VB00027	8422	9956	8906	30428	7677	8759	3637	8117	7953	8031	0	9201	7694	8907	7694
2070-81	9408	11563	4120	26654	9778	5887	8555	9936	9775	10020	9201	0	9409	4121	9359
F8054	8644	9340	9059	30851	7618	9872	8132	7623	7391	7508	7694	9409	0	9060	260
NCTC12012	9116	11070	3	24040	9450	5651	8419	9716	9590	9744	8907	4121	9060	0	9014
Vcin2409-2	8611	9364	9013	30809	7596	9806	8108	7640	7396	7533	7694	9359	260	9014	0
min: 3 max: 30935
	0-500	501-5000	5001-10000	10001-17500	17501-25000	>25000
